# Supplementary material for: Tetrahydrocurcumin Has Similar Anti-Amyloid Properties as Curcumin: In Vitro Comparative Structure-Activity Studies
Source: Antioxidants (Basel). 2021 Oct 11;10(10):1592. doi: 10.3390/antiox10101592 (PMC8533373; doi:10.3390/antiox10101592)
Supplement: Supplementary file 1 [file antioxidants-10-01592-s001.zip]

Archive with 1 entries (1 files):
- antioxidants-1350824-supplementary.pdf
